# Supplementary material for: Application of novel AI-based algorithms to biobank data: uncovering of new features and linear relationships
Source: Front Med (Lausanne). 2023 Jul 13;10:1162808. doi: 10.3389/fmed.2023.1162808 (PMC10373878; doi:10.3389/fmed.2023.1162808)
Supplement: Supplementary file 2 [file Data_Sheet_1.zip]

Archive with 2 entries (2 files):
- 400MHz_manually_preprocessed_spectra.txt
- 900MHz_manually_preprocessed_spectra.txt
