# Supplementary material for: Application of novel AI-based algorithms to biobank data: uncovering of new features and linear relationships
Source: Front Med (Lausanne). 2023 Jul 13;10:1162808. doi: 10.3389/fmed.2023.1162808 (PMC10373878; doi:10.3389/fmed.2023.1162808)
Supplement: Supplementary file 3 [file Data_Sheet_2.zip]

Archive with 1 entries (1 files):
- pone.0183228.s006.xlsx
